# Supplementary material for: Protected areas are not effective for the conservation of freshwater insects in Brazil
Source: Sci Rep. 2021 Oct 28;11:21247. doi: 10.1038/s41598-021-00700-0 (PMC8553851; doi:10.1038/s41598-021-00700-0)
Supplement: Supplementary file 1 — Supplementary Information. [file 41598_2021_700_MOESM1_ESM.xls]

## Sheet: Sheet1
Table S1 Species list with occurrences and the values of AUC (Area Under Curve). The species are organized by family and genera.
Family	Genre	Species	Occurences	Auc
Gerridae	Brachymetra	B. albinervis albinervis Amyot & Serville, 1843	40	0.920092
		B. furva Drake, 1957	44	0.97163
		B. lata Shaw, 1933	54	0.933585
		B. shawi Hungerford & Matsuda, 1957	13	0.950562
	Cylindrostethus	C. erythropus (Herrich-Schäffer, 1850)	20	0.96907
		C. linearis (Erichson, 1848)	12	0.943225
		C. palmaris Drake & Harris, 1934	76	0.883918
		C. regulus (White, 1879)	7	0.953871
	Halobatopsis	H. delectus Drake & Harris	11	0.994436
		H. platensis (Berg, 1879)	45	0.972713
	Lathriobatoides	L. brunneus (Polhemus, 1991)	6	0.99695
	Limnogonus	L. hyalinus (Fabricius, 1803)	4	0.9858
		L. profugus Drake & Harris, 1930	44	0.973417
		L. aduncus aduncus Drake & Harris, 1933	62	0.896637
		L. ignotus Drake & Harris, 1934	17	0.935553
		L. recurvus Drake & Harris, 1934	19	0.927467
	Neogerris	N. lotus (White, 1879)	29	0.904297
		N. lubricus White, 1879	54	0.902277
		N. magnus (Kuitert, 1942)	8	0.851213
		N. visendus (Drake & Harris, 1934)	27	0.937789
	Ovatametra	O. obesa Kenaga, 1942	10	0.95832
		O.gualeguay Bachmann 1966	6	0.9618
	Rheumatobates	R. bonariensis (Berg, 1898)	4	0.9694
		R. crassifemur schroederi Hungerford, 1954	8	0.863988
		R. crassifemur crassifemur (Esaki, 1926)	23	0.952843
		R. crassifemur esakii Schroeder, 1931	11	0.970491
		R. klagei Schroeder, 1931	7	0.966086
		R. minutus flavidus Drake & Harris, 1942	4	0.780975
	Tachygerris	T. adamsoni (Drake, 1942)	11	0.7065
		T. surinamensis Hungerford & Matsuda, 1958	6	0.956767
		T. celocis (Drake & Harris, 1931)	11	0.947391
	Telmatometra	T. parva Kenaga, 1941	4	0.8604
	Trepobates	T. taylori (Kirkaldy, 1899)	4	0.987375
Hydrometridae	Hydrometra	H. argentina Berg, 1879	41	0.892565
		H. caraiba Guérin-Méneville, 1857	5	0.987
		H. guianana Hungerford & Evans, 1934	11	0.765709
		H. olallai Mychajliw, 1961	4	0.9566
		H. sztolcmani Jaczewski, 1928	6	0.939817
Mesoveliidae	Mesovelia	M. amoena Uhler, 1894	33	0.952348
		M. mulsanti White, 1879	69	0.898052
		M. zeteki Harris & Drake, 1941	11	0.983182
	Mesoveloidea	Mesoveloidea williamsi Hungerford, 1929	8	0.727825
Veliidae	Euvelia	E. advena Drake, 1957	9	0.920178
		E. lata Polhemus & Polhemus, 1984	7	0.959314
	Husseyella	H. diffidens (Drake & Harris, 1933)	4	0.9414
	Metrobates	M. mimula White, 1879	41	0.898152
		M. pulchella Westwood, 1834	70	0.930504
		M. vigilis Drake & Harris, 1945	9	0.794844
	Microvelia	M. braziliensis McKinstry, 1937	5	0.92542
		M. hinei Drake, 1920	6	0.8332
		M. ioana Drake & Hottes, 1952	10	0.982178
		M. longipes Uhler, 1894	17	0.889865
		M. quieta Drake & Carvalho, 1954	7	0.928571
		M. summersi Drake & Harris, 1928	6	0.9673
		M. ubatuba Moreira & Barbosa, 2011	4	0.832125
		M. urucara Moreira, Barbosa & Nessimian, 2011	5	0.9158
		M. venustatis Drake & Harris, 1933	21	0.904519
		M.ayacuchana Drake & Maldonado-Capriles, 1952	5	0.69484
	Oiovelia	O. brasiliensis Moreira, Nessimian & Rúdio, 2010	15	0.973847
		O. chenae Rodrigues & Melo, 2014	5	0.93034
		O. cunucunumana Drake & MaldonadoCapriles, 1952	15	0.9597
		O. rivicola Spangler, 1986	6	0.937267
	Paravelia	P. basalis (Spinola, 1837)	10	0.9851
		P. bipunctata Rodrigues, Moreira, Nieser, Chen & Melo, 2014	10	0.95733
		P. bullialata Polhemus & Polhemus, 1984	8	0.936763
		P. recens Rodrigues, Moreira, Nieser, Chen & Melo, 2014	8	0.9213
		P. splendoris (Drake & Harris, 1933)	8	0.898663
		P. capixaba Moreira, Nessimian & Rúdio, 2010	7	0.736214
		P. conata (Hungerford, 1929)	7	0.655229
		P. itatiayana (Drake, 1951)	7	0.9901
		P. nieseri Moreira & Barbosa, 2012	7	0.9775
	Platyvelia	P. brachialis (Stål, 1860)	21	0.950305
		R. jubata Bacon, 1948	5	0.85124
		R. macta Drake & Carvalho, 1955	8	0.969913
		R. robusta Gould, 1931	26	0.942435
		R. accedens Drake, 1957	17	0.999359
		R. agra Drake, 1957	21	0.999586
		R. aiuruoca Moreira & Ribeiro, 2009	15	0.999347
		R. amazonensis Gould, 1931	15	0.913107
		R. elegans Uhler, 1894	25	0.95142
		R. evidis Bacon, 1948	6	0.922917
		R. hambletoni Drake & Harris, 1933	38	0.981019
		R. henryi Polhemus, 1997	9	0.980456
		R. itatiaiana Drake, 1953	9	0.959856
		R. lucida Gould, 1931	36	0.995006
		R. modesta Bacon, 1956	29	0.999297
		R. novana Drake, 1953	8	0.907388
		R. paulana Drake, 1953	5	0.92218
		R. pseudotijuca Moreira & Barbosa, 2011	4	0.99685
		R. rivulosa Polhemus & Polhemus, 1985	9	0.826778
		R. sabrina Drake, 1958	5	0.9216
		R. scitula Bacon, 1956	9	0.938233
		R. sooretama Moreira, Nessimian & Rúdio, 2010	7	0.846271
		R. tenuipes Champion, 1898	37	0.937711
		R. tijuca Polhemus, 1997	13	0.998692
		R. traili (White, 1879)	17	0.948894
		R. trepida Bacon, 1948	18	0.990272
		R. triangula Drake, 1953	26	0.998773
		R. trianguloides Nieser & Melo, 1997	11	0.988173
		R. vaniniae Moreira, Nessimian & Rúdio, 2010	4	0.95275
		R. whitei (Breddin, 1898)	31	0.970248
		R. zela Drake, 1959	12	0.940158
	Steinovelia	S. virgata (White, 1879)	12	0.663367
	Stridulivelia	S. alia (Drake, 1957)	6	0.95685
		S. astralis (Drake & Harris, 1938)	7	0.930029
		S. quadrispinosa (Hungerford, 1929)	12	0.852933
		S. raspa (Hungerford, 1929)	4	0.9734
		S. stridulata (Hungerford, 1929)	12	0.900592
		S. strigosa (Hungerford, 1929)	9	0.9183
		S. tersa (Drake & Harris, 1941)	20	0.968615
		S. transversa (Hungerford, 1929)	11	0.970682
